# Supplementary material for: A Two-Step Mechanism for Creating Stable, Condensed Chromatin with the Polycomb Complex PRC1
Source: Molecules. 2024 Jan 9;29(2):323. doi: 10.3390/molecules29020323 (PMC10821450; doi:10.3390/molecules29020323)
Supplement: Supplementary file 1 [file molecules-29-00323-s001.zip]

Archive with 2 entries (2 files):
- supplementary/sup_figures_final.pdf
- supplementary/Table S1.xlsx
